# Supplementary material for: The Nature of the (Oligo/Hetero)Arene Linker Connecting Two Triarylborane Cations Controls Fluorimetric and Circular Dichroism Sensing of Various ds-DNAs and ds-RNAs
Source: Molecules. 2023 May 25;28(11):4348. doi: 10.3390/molecules28114348 (PMC10254923; doi:10.3390/molecules28114348)
Supplement: Supplementary file 1 [file molecules-28-04348-s001.zip]

Archive with 1 entries (1 files):
- molecules-2407546-supplementary.pdf
